# Supplementary material for: Metabolic and Antioxidant Variations in “Regina” Raspberries: A Comparative Analysis of Early and Late Harvests
Source: Plants (Basel). 2025 Mar 12;14(6):888. doi: 10.3390/plants14060888 (PMC11946257; doi:10.3390/plants14060888)
Supplement: Supplementary file 1 [file plants-14-00888-s001.zip › Supplementary Table S1.xlsx]

## Sheet: Table S1
Supplementary Table S1: Fragmentation patterns of the most representative compounds in raspberries according to Phenol-Explorer database.
	Compound Name	Formula	Monoisotopic mass	RT	Mode ESI*	MS/MS Fragments
	Gallic acid	C7H6O5	170.022	2.97	NEG	169.0137, 136.4318, 125.0186, 109.0483, 81.0248
	Kaempferol	C15H10O6	286.048	12.72	POS	287.0504; 257.4375; 227.03760; 137.0165
	Catechin	C15H14O6	290.079	10.6	NEG	289.0785; 245.0828; 221.0749; 203.0644; 151.0377; 137.0188; 125.0162; 109.0304
	Epicatechin	C15H14O6	290.079	15.3	NEG	289.0815; 245.0846; 221.4679; 205.0618; 167.0350; 151.0335; 122.0388; 109.0264
	Chlorogenic acid	C16H18O9	354.095	10.9	NEG	353.0998, 251.0521, 191.0585, 161.0301, 109.0275
	Pelargonidin 3-glucoside	C22H23O11	433.113	14.77	POS	433.1705, 331.0835, 271.0568, 189.1059
	Kaempferol 3-O-glucoside	C21H20O11	448.101	12.59	NEG	447.0825, 285.0342, 256.0302, 182.9538, 163.6923
	Cyanidin 3-glucoside	C21H21O11	449.108	12.5	POS	449.1066, 395.5965, 287.0504, 267.0701,219.8052,172.1356
	Quercetin 3-Glucoside	C21H20O12	464.095	24.6	NEG	463.0852, 301.0328, 238.9358, 173.0142, 102.9525
	Delphinidin 3-glucoside	C21H21O12	465.103	10.3	POS	465.0762, 303.0426, 274.0449, 227.6956, 167.3231
	Procyanidin B2	C30H26O12	578.142	12.72	POS	579.1499, 409.0770, 287.0528, 139.0286
	Cyanidin 3-rutinoside	C27H31O15	595.166	13.86	POS	595.1565, 449.1045, 394.4768, 287.0540, 160.6912
	Cyanidin 3-sophoroside	C27H31O16	611.161	11.6	POS	611.1547, 586.1502,460.9015,373.9451, 287.0537,224.8955
	pelargonidin-3-sophoroside	C28H33O14	593.187	13.65	POS	595.1564, 449.1043, 333.8802, 287.0525, 271.0564, 128.4597
	p-Coumaric acid	C9H8O3	164.047	17.6	NEG	163.0401; 145.9055; 119.0471; 110.0802; 91.0828
	*NEG: Negative ionization mode; POS: Positive ionization mode
